# Supplementary material for: Obesity-Related Complications Including Dysglycemia Based on 1-h Post-Load Plasma Glucose in Children and Adolescents Screened before and after COVID-19 Pandemic
Source: Nutrients. 2024 Aug 5;16(15):2568. doi: 10.3390/nu16152568 (PMC11314267; doi:10.3390/nu16152568)
Supplement: Supplementary file 1 [file nutrients-16-02568-s001.zip]

Archive with 1 entries (1 files):
- nutrients-3132990-supplementary.pdf
